# Supplementary material for: Toxoplasma gondii Infection Is Associated with Low Birth Weight: Findings from an Observational Study among Rural Bangladeshi Women
Source: Pathogens. 2022 Mar 10;11(3):336. doi: 10.3390/pathogens11030336 (PMC8954211; doi:10.3390/pathogens11030336)
Supplement: Supplementary file 1 [file pathogens-11-00336-s001.zip]

Archive with 1 entries (1 files):
- pathogens-1603406-supplementary.pdf
